# Supplementary material for: Are multi-cat homes more stressful? A critical review of the evidence associated with cat group size and wellbeing
Source: J Feline Med Surg. 2021 May 26;24(2):65–76. doi: 10.1177/1098612X211013741 (PMC8807997; doi:10.1177/1098612X211013741)
Supplement: Table S1 [file sj-xlsx-1-jfm-10.1177_1098612X211013741.xlsx]

## Sheet: Sheet1
Author, date and title	Study design	Stated aim of paper	Subjects/population demographics	Social and environmental parameters measured	Relevant features of cat living environment reported:	Measured parameters relevant to aspects of wellbeing	Data collection period and frequency of welfare measures collected	Intervention/comparison
Heidenberger (1997). Housing conditions and behavioural problems of indoor cats as assessed by their owners2	Cross sectional survey with both descriptive and analytic elements	To explore the living conditions of cats kept predominantly indoors and identify problems associated with housing and behaviour, as reported by the cat's owner	Subjects: 550 owners of 1177 cats in Germany recruited via announcement in animal magazine. Owner demographics: 87% female respondents. Average ownership of 4 cats over 10 year period. Cat demographics: 766 non-pedigree (i.e. domestic short hair) and 411 pedigree (including range of 20 breeds) cats. 571 males, 594 females, 12 unknown. 76% neutered. Average of 5 years (SD 3.8) although authors sta…	Social environment: Some basic proportional data presented regarding duration of human handling received each day and time left alone, in addition to litter tray and food provisions. Density of cats and humans per household. Physical environment: Available space to cat, type of access to the outdoors and the presence of other pets also presented. Opportunities for climbing and play surveyed.	Social environment: Average 2.3 persons per household and 2.2 cats. Cats handled by owners average 2.5 hrs per day and left alone for 6 hrs. 41% of the 550 households were single cat households (the rest presumably multi-cat), and 15% owned cats and dogs. Physical environment: 14% of households allowed their cats unrestricted access to outdoors, 29% were allowed access under supervision. 41% hous…	Owner reported presence of behavioral problems (yes/no) including anxiety, scratching furniture, undesirable feeding behaviour, aggression, undesirable urination, spraying and defecation, sexual behaviour, liveliness, escaping, roaming and hunting. Owner descriptions of cat's character (e.g. attention seeking, shy, anxious, terrified, attached).	Information extracted from a single sampling event (survey). Some questions about cat's daily routine and normal behaviour included, although associated time periods unspecified.	Chi2 conducted on the relationship between the occurrence (yes/no) of cat behaviour problems and anxiety, and cat, owner and housing related factors. Various other information presented descriptively.
Pryor et al (2001). Causes of urine marking in cats and effects of environmental management on frequency of marking25	Cross sectional survey with both descriptive and analytic elements. Impact of interventions for marking assessed via observational, case study without controls.	To evaluate the effects of environmental management on urine marking frequency and obtain demographic data on marking cats and owner's perception of contributing factors	Subjects: 74 owners and cats in the US recruited via local vets and announcements in regional newspapers. Owner demographics: None other provided. Cat inclusion criteria: Only one marking cat per household, 4 or more urine marks on indoor vertical surfaces each week, four or less cats in the household, neutered, healthy cats not receiving medication for marking behaviour. 23 cats later excluded f…	Social environment: Cat noted as coming from single or multicat household. Other: Owner interviews conducted and their perceptions of causative factors for urine marking noted.	None provided.	Daily frequency of urine marking recorded by owner.	Daily records of number and location of urine marks within the house, during a two week baseline period, followed by 2 week environmental management phase.	Z-test of proportion used to determine whether male cats and those from multicat households were over represented in sample population, compared to average population of cats in Californian households. Paired t-tests conducted to compare frequency of urine marking between baseline and environmental management phase. For management phase, owners were given verbal and written instructions regarding…
Kendall & Ley (2006). Cat ownership in Australia: Barriers to ownership and behavior44	Cross sectional survey with both descriptive and analytic elements	To test various hypotheses relating to reduced ownership due to supply shortages caused by increased population control measures, whether cat coat colour relates to their temperament, and whether owner observations could provide insight into the behaviours of cats living with humans	Subjects: 181 owners of 343 cats in Australia recruited via local vets and online. Owner demographics: 96% female respondents, most between 25-35 or over 45 years old. Cat demographics: 30% cats pedigree, 70% random bred or crossbred.	Social environment: Incidents of aggressive behaviour (e.g. biting and staring) towards humans and conspecifics. Physical environment: Number of litter trays provided.	Social environment: 30% households contained children, over half of households contained multiple cats, and 30% other pets. 22% households contained female only cats, 34% male only, with the remainder containing both sexes. 40% households contained a single cat. Average 1.9 cats per household for cats where behavioral data from owners was obtained. Physical environment: 40% households kept cats s…	Owner rating of cat's 'temperament' i.e. level of timidity/confidence, rated on 5 point scale. Owner reported incidences of cat aggression (e.g. biting and staring) towards conspecifics and humans, frequency of cats eating and sleeping together, resource blocking and house soiling.	Information extracted from a single sampling event (survey). Some, although not all, questions included several frequency based options as repose variable, although no observation time period specified.	Chi2 tests used to determine relationships between survey variables relating to cat acquisition, cat demographic features, behaviour and environmental provisions (e.g. breed and coat colour and cat temperament, types of victims of aggressive behaviour, house soiling and number of litter trays).
Lichtsteiner & Turner (2008). Influence of indoor-cat group size and dominance rank on urinary cortisol levels48	Observational, analytic cohort	To determine if differences exist in the basal urinary cortisol levels between cats housed singly, and 'omega' and 'alpha' cats from within multi-cat households, across variations in environmental and human-social parameters, and between cats from private households versus cats within shelters	Subjects: 17 owners and cats in Switzerland originally recruited via letter and questionnaire. Owner demographics: None other provided. Cat inclusion criteria: Healthy, neutered cats aged between 1-14 years, from one, three or four cat households, kept strictly indoors. Cat demographics: Average age 5, 20 male and 20 female cats from 17 households originally recruited, then reduced to 18 cats fro…	Social environment: Number and density of cats per household, number and density of humans per household, number of humans per cat. 'Dominance ranking' (from 'alpha' to 'omega') calculated via relative order of cats to approach food and toys during 'competition trails' and their associated scores. Physical environment: Size of household (m2).	Social environment: 6 cats from single cat households and 12 cats from multicat households (2 'dominant-subordinate' pairs per household). Number of adults per household measured, although relevant descriptive statistics not clearly indicated. Physical environment: All strictly indoors. Space available to cat measured although relevant descriptive statistics not clearly indicated.	Urinary cortisol to creatinine ratios analysed from excreted samples.	6 urine samples collected per cat, one sample per day (or whenever possible for multicat groups). Averaged cortisol value from multiple samples used in main analysis. 10, 3 minute competition trails per trail type (i.e. food/toy), presumably conducted over several days to generate cumulative score for ranking.	Wilcoxon signed rank and Mann Whitney U tests using to determine differences in urinary cortisol ratios between 'dominant' and 'subordinate' cats within households, and between cats in single and multicat households. Spearman rank correlation used to assess relationship between cortisol, cat age, and environmental parameters.
Ramos et al (2012). Factors affecting faecal glucocorticoid levels in domestic cats (Felis catus): a pilot study with single and large multi-cat households49	Observational, analytic cohort	To investigate faecal glucocorticoid metabolites in single and multi-cat households in order to compare arousal levels, and to explore the possible influence of owner's subjective quality of life on cat arousal states.	Subjects: 20 owners of 30 cats in Brazil from 14 single (n=14) and 6 multicat (n=16) households, recruited from university staff members within veterinary medicine department and from vet clinic clients. Owner demographics: None other provided. Cat demographics: Single cats - 6 male and 8 female neutered cats, including nine mixed breed and 3 pedigrees, average age 4.6 years. Multicat - 5 male an…	Social environment: Owner self-reported quality of life, across various dimensions e.g. physical, social, physiological, environmental (WHOQOL-bref90). Physical environment: None mentioned.	Social environment: Multicat households contained broad range of group sizes from 7 and 48 cats. Physical environment: None provided.	Faecal glucocorticoid metabolites analysed from excreted samples.	4 excreted faecal samples collected per cat over the course of 1 week. Averaged value presumably used in statistical analysis although not specified.	Student's T-test used to detect differences in faecal cortisol levels between single and group housed cats. Multiple regressions were used to assess the effect of age, gender, breed and neuter status on cortisol concentrations, as well the effects of owner quality of life and living style (single versus multi) and their interaction on cortisol.
Elzerman et al (2019). Conflict and affiliative behavior frequency between cats in multi-cat households: a survey-based study26	Cross sectional survey with both descriptive and analytic elements	To collect information from cat owners regarding the frequency of conflict and affiliative signs within multi-cat groups in order to determine relationship with owner's ratings of cat-cat harmony as well as environmental parameters and cat demographics	Subjects: 2492 owners of 6431 cats in the USA from multicat groups recruited via social media and flyers distributed at vet clinics and conferences. Owner inclusion criteria: Over 18 years old, owning no more than four cats and four dogs. Owner demographics: 94% female. Cat demographics: 17.58% cats declawed, 48.75% female, average household ages - 6.09% less than 1 year, 45.47% 7-12 years, 16.21…	Social environment: House level incidences of cat conflict (e.g. staring, stalking, chasing, fleeing, hissing, wailing or screaming and tail twitching), affiliative (nose-touching, sleeping in the same room, sleeping while touching and allogrooming) and overall social harmony (owner rating) assessed via adapted Oakland Feline Social Interaction Scale (OFSIS), Deporter et al 201991, based on owner…	Social environment: None provided. Physical environment: 27.14% cats had indoor-outdoor access, 41.4% households less than 1499m2, 52.4% 1500-3499m2 and 4.4% 3500m2. 73.8% cats had one plus litter tray per cat, 62.6% had one plus feeding station per cat, 61.8% had one plus scratching posts per cat.	Owner reported presence of chronic health conditions and behavioural problems. Owner rating of cat on 'active and curious' and 'shy and sedentary' scale.	Information extracted from a single sampling event (survey). Some, although not all, questions included several frequency based options as response variable, although no observation time period specified.	Unsupervised Bayesian network analysis used to visualise interrelationships in data (variables unspecified). Spearman's correlation tests used to asses relationships between frequencies of conflict and affiliative behaviour and Spearman's correlation tests and Chi2 to assess the relationship between behaviour frequencies and owner rating of cat harmony, and between behaviour and household paramet…
Roberts et al (2020). Influence of living in a multi-cat household on health and behaviour in a cohort of cats from the United Kingdom47	Observational analytic cohort	To determine associations between single and multi-cat households and measures of cat health and behaviour	Subjects: 1150 owners of kittens between 2-4 months in the UK recruited locally and then nationally via adverts in vets, rehoming centres and cat website. Owner demographics: none other provided. Cat demographics: 783 cats considered eligible for inclusion in study comprising cats from single (n=167) and multicat households (where cat-cat interactions actually took place n=6161, 1 cat per househo…	Social environment: Presence/absence of cat-cat conflict in multicat households, amount of playing time (with who/what not specified), neighbourhood cat density, incidents of cat starting in through window and coming in house. Physical environment: Time spent outdoors, presence of garden	Social environment: 62.2% of multicat households categorised as 'agonistic', with the other 37.8% as 'non-agonistic'. Multicat group sizes ranged from 2-30 (43% contained 2 cats, 21.2% 3, 10.6% 4, 20.9% 5-9, 3.2% 10-14, 1.1% 15+), with a median of 3. Physical environment: None provided	Owner reports of cat obesity, cat abscess or bites, periuria and negative interaction with owners. For multicat groups, the presence or absence of the following cat-cat interactions used to designate agonistic/non-agonistic cat groups: ‘hisses or spits at another cat’, ‘is hissed or spat at by another cat’, ‘is reluctant to pass another cat in a narrow space’ and/or ‘blocks or inhibits the moveme…	Owners completed questionnaires for cats over the following time periods; 2-4 months, 6 months, 12 months, 18 months and 2.5 years. Reports of cat bites and periuria were specified as within past 12 months. Not time frame specified for other outcome measures	Various uni and multivariate logistic regressions run to assess associations between cat outcomes (obesity, cat bites, periuria and negative interaction with owners), cat housing (single versus multicat status and agonistic versus non-agonistic multicat groups), and various other owner demographic factor s and environmental parameters
Grigg & Kogan (2019). Owners’ attitudes, knowledge, and care practices: Exploring the implications for domestic cat behavior and welfare in the home45	Cross sectional survey with both descriptive and analytic elements	To measure the attitudes, knowledge of behaviour, environmental needs and current trends in cat care amongst US cat owners	Subjects: Owners of 547 cats in the USA recruited via online marketplace survey platform offering respondents small participation fee. Owner inclusion criteria: 18+ years or older currently owning a cat between 1 -18 years. Owner demographics: 39.1% male, 60.3% female with a mean age of 38.0 (±11.5) years. 93.6% been living with cat for at least 1 year. Cat demographics: 45% cats spayed females, …	Social environment: Number of cats, humans, children and dogs per household, owner knowledge (determined via responses to various cat-based questions), cat owner relationship (measured via items taken from cat-owner relationship scale, CORS Howell et al 2017). Physical environment: Outdoor access and time spent outdoors, basic environmental provisions, for some, amount per cat and location.	Social environment: Multicat group sizes ranged from 1-11 (mean 1.8), 58% respondents lived in single-cat homes, 26% 2 cats and 16% 3 or more. Adults per household ranged from 1-5 (average 2.1), 18% single adult, 62% 2 adults, 14% 3 adults and 6.4% 4 or more. Children per household ranged from 1-6 (average 1.7), 60% no children, 20% 1 child, 14% 2 children, 6.2% 3 or more. Average 1.8 dogs per ho…	Owner reports of whether cat was declawed, behaviour problems exhibited by cat (e.g. aggression to humans/cats, general anxiety, destructive behaviour, repetitive behaviours, housesoiling, vomiting) and the extent they bother the owner (from not at all to a great deal), reports of 'misbehaviour', e.g. destructive scratching or inappropriate elimination (y/n) and how owner responds (e.g. yell, hit…	Information extracted from a single sampling event (survey). Presence of behaviour problems based on previous 30 day period.	Spearman’s rank order correlations, Mann-Whitney U, Kruskal-Wallis and Chi2 analyses used to assess associations between demographic variables, cat care, behaviour problems and owner bond with cat. Multiple linear regressions then used to determine whether demographic variables, owner attitudes and cat care were predictive of reported cat behaviour problems.
Lawson et al (2019). The environmental needs of many Australian pet cats are not being met56	Cross sectional survey with both descriptive and analytic elements	To survey cat-owning population in Australia to investigate the provision of environmental resources in the home and identify factors that may compromise cat welfare	Subjects: 12,010 owners of 23,920 cats in Australia recruited via social media and professional networks. One survey per household completed with respondents requested to select answers that best fit the majority of the cats in the household. Owner and cat demographics: None other provided.	Social environment: Number of cats per household. Physical environment: Basic environmental provisions (some including amount per cat and location).	Social environment: 45.5% respondents lived in single-cat homes, and 54.5% were multi-cat households (range not specified but average of two cats per household). Physical environment: 46.3% of households contained cats with indoor/indoor with restricted outdoor access or had access to outdoor enclosure, 51.8% contained cats with unrestricted access to the outdoors and 1.8% had mostly outdoor cats…	Owner reported frequency of house soiling and urinary problems (straining to urinate, vocalising when urinating, blood in urine, urethral obstruction).	Information extracted from a single sampling event (survey). No time periods specified.	Generalised linear mixed-models used to predict relationships between the presence of urinary problems, lifestyle and environmental variables and relationships between presence of inappropriate urination outside of the litter tray, and lifestyle and environmental variables.
Ramos et al (2013). Are cats (Felis catus) from multi-cat households more stressed? Evidence from assessment of faecal glucocorticoid metabolite analysis50	Observational, analytic cohort	To compare general arousal levels in cats housed singly and in multi-cat households as a function of owner defined cat personality and behavioural tendencies	Subjects: 60 owners of 120 cats in Brazil recruited via adverts in veterinary clinics in Sao Paulo City. Owner demographics: None other provided. Cat inclusion criteria: Any sex but no females in oestrus. No known organic diseases, behavioural problems, current use of medication or planned vet visits. Cats in home for minimum four months prior to study. Cat demographics: 23 single cat households,…	Social environment: Owners categorised cats as bossy, timid or easy-going. Behavioural history pertaining to cat-cat and cat-human interactions given by owner. Physical environment: None mentioned.	Social environment: No dogs. Physical environment: Indoor-only or access to enclosed yards. No moving, travelling renovation work or change of animals/humans in the house during study.	Faecal glucocorticoid metabolites analysed from excreted samples.	Four faecal samples collected per cat (two cats only gave three samples), ideally on the same week day each week. Cat's personality assessed by owners twice, one year apart.	Median GCM levels calculated for each cat. Random effects model used. Inferences based on the log-GCM to meet normality assumption of residuals. Variables considered as categorical (owner assessment of personality, sex, breed group, neuter status, age group). F-approximation for Wald test statistics used to identify variation. When nearing significance (less than 0.15), more detailed analysis wit…
Levine et al (2005). Inter-cat aggression in households following the introduction of a new cat18	Cross sectional survey with analytic elements	To identify potential risk factors associated with inter-cat aggression within a household post adoption of new cat, to quantify incidence of inter-cat aggression and obtain descriptive information on methods used to introduce new cat	Subjects: 252 owners of 252 cats in the USA adopted from a shelter were contacted. Owner demographics: None other provided. Cat demographics: 128 multicat and 124 single cat households. For multicat households: Introduced cats - 59.4% female. 39.7% <3 months, 17.5% 3-6 months, 30.2% 6 months to 2 years and 12.7% >2 years. Single cat households: 64.2% female. 29.8% <3 months, 21% 3-6 months, 33.9%…	Social environment: For multicat households - behaviour of cat prior to newly adopted cat and afterwards, relationships between original cats in households, age, sex, neuter status of original cats. Method of introduction. Size of home. Physical environment: Outdoor access.	Social environment: In multicat households 65.4% of homes had one other cat, 21.3% had two other cats and 3.4% had 3 or more other cats. Physical environment: 46.4% cats had outdoor access. Adopted cats had been home for between 2 months and 1 year at time of study.	Owner reported incidents of cat fighting and aggression including type (biting/scratching) and owner perception of cat interactions at first meeting.	Information extracted from a single sampling event (survey). Owner observations based on period of time since new cat adoption (ranging between 2 months and 1 year from survey completion). Owner observations provided for two time points - at initial cat-cat introduction and "current" behaviour. Reported cat-cat fighting recorded as frequency per week.	Chi2 tests used to find significant associations between variables. When identified, all possible pairs examined and Bonferroni corrections applied to the p-value. Univariate analysis followed by multivariable logistic regression to assess fighting (yes/no) and multiple risk factors (e.g. sex) simultaneously.
Amat M et al (2009). Potential risk factors associated with feline behaviour problems51	Observational analytic, retrospective with randomised controls	To describe the most common behaviour problems in a feline population referred to a behavioural clinic and to identify risk factors (for behaviour problems) on which preventive measures should be based	Subjects: 336 owners and cats in Spain presented at the Animal Behaviour Service in Veterinary Teaching Hospital between 1998-2006. 189 cats randomly selected from the hospital database from same time period to act as controls. Owner demographics: None other provided. Cat demographics: Case cats - 59% from multi-cat households, 53% female, average age 4.5 years, 24% purebred. Control cats - 65.8%…	Social environment: Cat social behaviour, elimination habits, daily activities, training. Other: Nutrition.	Social environment: None provided. Physical environment: For test cats 86% were indoor-only. For control cats 64.6% were indoor-only.	Owner reported behaviour concerns: aggression, inappropriate elimination, compulsive behaviour, excessive vocalisation, fears or phobias, anorexia, furniture scratching. Specific information - beginning and evolution of problem, context of it occurring. For aggressive cats additionally target and body posture.	Data collected from single sampling events from 336 case cats presenting at the Animal Behaviour Service between 1998-2006. 189 control cats randomly-selected from the hospital database from same time period.	Chi2 test used to identify significant relationships between behaviour problems and cat characteristics.
Olm & Houpt (1988). Feline house-soiling problems52	Observational descriptive, retrospective	To determine the types of feline behavior problems encountered by owners and describe the types of house-soiling problems. The responses (i.e. owner specified outcomes) to the suggested treatments also evaluated	Subjects: 59 owners and cats in the USA presenting with elimination problems at the Animal Behavior Clinic in university veterinary medicine department. Owner demographics: None other provided. Cat demographics: 29 males (25 neutered, 4 unneutered) and 30 females (26 neutered, 4 unneutered).	Social environment: Veterinary interview collected information on the following, although these were not reported in the paper - environment, early history, social behaviours including sexual and maternal, grooming and feeding behaviour. Physical environment: None mentioned.	Social environment: 19 single cat households. 24 households of 2. 16 households of 3+. Physical environment: None provided.	A behavioural consultation with the cat owner was used to extract information regarding the presence of problem behaviours (e.g. housesoiling, aggression, hypersexuality, excessive vocalisation) veterinary history.	Initial veterinary consultation, often inclusive of a single house visit to inspect the environment. Follow-up after treatment - time post-initial consultation unspecified.	Descriptive reporting of behavioural problems, with focus on house-soiling, and changes to behaviour after veterinary treatment and recommendations. No statistical analysis carried out.
Adamelli et al (2005). Owner and cat features influence the quality of life of the cat40	Cross sectional survey with both descriptive and analytic elements	To investigate how features of owners and cats can influence cat quality of life	Subjects: 62 owners and cats in Italy recruited among university staff and their acquaintances. Owner demographics: 85.5% women. Age range of 18 to 76. Cat demographics: Cats between 11 months and 10 years. 66.2% female (78% neutered), 33.8% male (66.6% neutered). 92% mixed breed. 58% previously had a disease.	Social environment: Owner features - age, gender, education, family members, house size, pet ownership experience, primary caretaker, friendship group and emotional bonds, social activities. Lexington attachment to pets scale (LAPS). Physical environment: None mentioned.	Social environment: 51.7% lived with other cats, 25.8% with dogs, 12.9% with other species. Physical environment: 61.2% owners lived in a town, 42% in a house.	Physical exam to determine nutritional status of cat and ear condition (unspecified if performed by owner or vet). Owner reported basic cat care provisions reported by owner (e.g. veterinary care, diet, grooming), cat behaviour (e.g. owner interactions, elimination, social behaviour towards owner, strangers, cohabiting animals, unknown cats). Outcomes of these variables were ranked, scores totall…	Information extracted from a single sampling event (survey). No time frame specified for provision of information relevant to outcome measures.	ANOVA, Kruskal-Wallis used to assess relationships of welfare measures (physical exam, cat care q's, cat behaviour q's, QoL, LAPS) to owner and cat features.
Barcelos et al (2018). Common Risk Factors for Urinary House Soiling (Periuria) in Cats and Its Differentiation: The Sensitivity and Specificity of Common Diagnostic Signs28	Cross sectional survey with analytic elements and control population	To quantify significance of a range of potential risk factors associated with house soiling (marking, latrine and urinary house soiling in general) and to determine the sensitivity (probability of a positive diagnosis) and specificity (probability of absence of the sign correctly excluding the diagnosis) of specific signs traditionally related to the different forms of house soiling	Subjects: 245 responses from owners and cats globally. Brazil (78, 31.8%), UK (47, 19.2%), Portugal (22, 9.0%), USA (19, 7.8%) and Australia (11, 4.5%) with 20 (8.2%) from other countries and 48 (19.6%) unknown. Owner demographics: None other provided. Cat demographics: Cats ranged from 6 months to 19 years (mean 6.3 years). 51% male. 93.5% neutered. 84.9% mixed breed.	Social environment: Presence of other cats or dogs, presence of other cats outdoors, and inter-cat antagonism indoors and out. Cat's perceived demeanour and relationship with owner e.g. attachment, separation anxiety and aggression towards family members. Physical environment: Litter tray details e.g. location, number of trays, tray type and size, litter type including scented (y/n), litter liner…	Social environment: Control cats - 42.5% multicat, 57% single. Marking cats - 82.5% multicat, 17.5% single. Latrine cats - 63% multicat, 37% single. Physical environment: Control cats - 50.4% indoor-only, 33.6% restricted outdoor access, 14.2% free access, 17.7% had cat flap. Marking cats - 40% indoor-only, 27.5% restricted outdoor access, 32.5% free access, 37.5% had cat flap. Latrine cats - 68.…	Owner reported presence of periuria (e.g. marking and latrine problems), owner perceived cat demeanour (e.g. clingy versus affectionate, nervous or easily frustrated), medical history.	Information extracted from a single sampling event (survey). Frequency of periuria i.e. once daily/weekly/monthly/yearly.	Univariate tests of association; Chi2, Mantel-Haenszel common odds ratio estimate, Spearman's rank, and difference; Kruskal-Wallace and Mann Whitney, to identify risk factors for periuria and latrine problems from variables including cat features, household features, personality and specific toileting behaviours.
